# Supplementary material for: The Utilization of Early Outpatient Care for Infants Following NICU Discharge among a National Sample
Source: Children (Basel). 2024 May 4;11(5):550. doi: 10.3390/children11050550 (PMC11119332; doi:10.3390/children11050550)
Supplement: Supplementary file 1 [file children-11-00550-s001.zip]

Archive with 1 entries (1 files):
- children-2969597-S1.pdf
